# Supplementary material for: Genetic variation and genetic structure of five Chinese indigenous pig populations in Jiangsu Province revealed by sequencing data
Source: Anim Genet. 2017 May 22;48(5):596–9. doi: 10.1111/age.12560 (PMC5638066; doi:10.1111/age.12560)
Supplement: Supplementary file 8 — Table S3 Significant GO terms and KEGG pathways of the variants located in gene exons. [file AGE-48-596-s008.xls]

## Sheet: Sheet1
Table S3 Significant GO terms and KEGG pathways of the variants located in gene exons.
Variant Type	Database:ID	Term Description	pValue	Gene Count	Gene Name (Ensembl transcript ID)
SNP	GO:0004489	methylenetetrahydrofolate reductase (NADPH) activity	0.00035887	4	ENSSSCT00000001952,ENSSSCT00000024674,ENSSSCT00000009675,ENSSSCT00000003805
	GO:0005509	calcium ion binding	0.00051371	41	ENSSSCT00000026945,ENSSSCT00000030604,ENSSSCT00000010912,ENSSSCT00000023470,ENSSSCT00000029172,ENSSSCT00000012469,ENSSSCT00000019141,ENSSSCT00000023861,ENSSSCT00000028543,ENSSSCT00000011648,ENSSSCT00000030809,ENSSSCT00000018668,ENSSSCT00000030612,ENSSSCT00000015709,ENSSSCT00000000016,ENSSSCT00000002632,ENSSSCT00000006684,ENSSSCT00000018282,ENSSSCT00000028915,ENSSSCT00000001593,ENSSSCT00000001671,…
	GO:0030212	hyaluronan metabolic process	0.0013566	4	ENSSSCT00000005943,ENSSSCT00000012181,ENSSSCT00000012532,ENSSSCT00000000720
	GO:0016810	hydrolase activity, acting on carbon-nitrogen (but not peptide) bonds	0.0014199	22	ENSSSCT00000010415,ENSSSCT00000001738,ENSSSCT00000008253,ENSSSCT00000025398,ENSSSCT00000006873,ENSSSCT00000001967,ENSSSCT00000006275,ENSSSCT00000007216,ENSSSCT00000009555,ENSSSCT00000006684,ENSSSCT00000001166,ENSSSCT00000033310,ENSSSCT00000008223,ENSSSCT00000009463,ENSSSCT00000012427,ENSSSCT00000034701,ENSSSCT00000023470,ENSSSCT00000027772,ENSSSCT00000010912,ENSSSCT00000010832,ENSSSCT00000023434,…
	GO:0016811	hydrolase activity, acting on carbon-nitrogen (but not peptide) bonds, in linear amides	0.0022194	10	ENSSSCT00000034701,ENSSSCT00000008253,ENSSSCT00000001738,ENSSSCT00000006275,ENSSSCT00000023434,ENSSSCT00000006873,ENSSSCT00000010912,ENSSSCT00000009555,ENSSSCT00000007216,ENSSSCT00000001166
	GO:0003777	microtubule motor activity	0.002243	8	ENSSSCT00000019610,ENSSSCT00000030802,ENSSSCT00000002065,ENSSSCT00000018878,ENSSSCT00000015972,ENSSSCT00000026658,ENSSSCT00000001166,ENSSSCT00000025398
	GO:0005044	scavenger receptor activity	0.0024322	7	ENSSSCT00000013917,ENSSSCT00000011727,ENSSSCT00000011803,ENSSSCT00000028566,ENSSSCT00000012719,ENSSSCT00000008164,ENSSSCT00000014335
	GO:0038024	cargo receptor activity	0.0024322	7	ENSSSCT00000013917,ENSSSCT00000011727,ENSSSCT00000028566,ENSSSCT00000011803,ENSSSCT00000012719,ENSSSCT00000014335,ENSSSCT00000008164
	GO:0007018	microtubule-based movement	0.0025908	11	ENSSSCT00000025398,ENSSSCT00000015972,ENSSSCT00000026658,ENSSSCT00000001166,ENSSSCT00000015389,ENSSSCT00000018878,ENSSSCT00000008955,ENSSSCT00000019610,ENSSSCT00000030802,ENSSSCT00000010352,ENSSSCT00000002065
	GO:0017176	phosphatidylinositol N-acetylglucosaminyltransferase activity	0.0028869	9	ENSSSCT00000015480,ENSSSCT00000023434,ENSSSCT00000026741,ENSSSCT00000013917,ENSSSCT00000008164,ENSSSCT00000025470,ENSSSCT00000010415,ENSSSCT00000022854,ENSSSCT00000014620
	GO:0044461	bacterial-type flagellum part	0.0031683	5	ENSSSCT00000016974,ENSSSCT00000001671,ENSSSCT00000030802,ENSSSCT00000012427,ENSSSCT00000016213
	GO:0006555	methionine metabolic process	0.0039586	7	ENSSSCT00000009675,ENSSSCT00000003805,ENSSSCT00000015734,ENSSSCT00000013917,ENSSSCT00000024674,ENSSSCT00000001952,ENSSSCT00000011105
	GO:0045095	keratin filament	0.0039663	9	ENSSSCT00000001671,ENSSSCT00000030704,ENSSSCT00000023434,ENSSSCT00000023470,ENSSSCT00000028249,ENSSSCT00000003374,ENSSSCT00000006531,ENSSSCT00000018263,ENSSSCT00000009555
	GO:0005575	cellular_component	0.0043801	510	ENSSSCT00000015100,ENSSSCT00000009328,ENSSSCT00000002786,ENSSSCT00000007094,ENSSSCT00000023431,ENSSSCT00000006131,ENSSSCT00000011094,ENSSSCT00000006311,ENSSSCT00000007718,ENSSSCT00000016929,ENSSSCT00000009832,ENSSSCT00000016241,ENSSSCT00000000004,ENSSSCT00000014027,ENSSSCT00000003109,ENSSSCT00000019569,ENSSSCT00000030488,ENSSSCT00000000716,ENSSSCT00000008085,ENSSSCT00000017459,ENSSSCT00000014303,…
	GO:0003006	developmental process involved in reproduction	0.0050278	17	ENSSSCT00000015480,ENSSSCT00000006531,ENSSSCT00000022901,ENSSSCT00000004359,ENSSSCT00000029273,ENSSSCT00000011094,ENSSSCT00000001847,ENSSSCT00000012181,ENSSSCT00000017980,ENSSSCT00000004157,ENSSSCT00000016247,ENSSSCT00000008164,ENSSSCT00000014335,ENSSSCT00000001671,ENSSSCT00000032705,ENSSSCT00000018692,ENSSSCT00000004001
	GO:0006805	xenobiotic metabolic process	0.0057382	3	ENSSSCT00000008164,ENSSSCT00000009090,ENSSSCT00000011759
	GO:0009410	response to xenobiotic stimulus	0.0057382	3	ENSSSCT00000011759,ENSSSCT00000008164,ENSSSCT00000009090
	GO:0010124	phenylacetate catabolic process	0.0057382	3	ENSSSCT00000011759,ENSSSCT00000009090,ENSSSCT00000008164
	GO:0042178	xenobiotic catabolic process	0.0057382	3	ENSSSCT00000008164,ENSSSCT00000009090,ENSSSCT00000011759
	GO:0071466	cellular response to xenobiotic stimulus	0.0057382	3	ENSSSCT00000011759,ENSSSCT00000009090,ENSSSCT00000008164
	KEGG:ssc00511	Other glycan degradation	0.00158836	4	ENSSSCT00000023041,ENSSSCT00000005858,ENSSSCT00000014994,ENSSSCT00000032414
	KEGG:ssc04977	Vitamin digestion and absorption	0.00359826	4	ENSSSCT00000009355,ENSSSCT00000022901,ENSSSCT00000026594,ENSSSCT00000008629
	KEGG:ssc01212	Fatty acid metabolism	0.00772304	5	ENSSSCT00000004263,ENSSSCT00000009544,ENSSSCT00000018723,ENSSSCT00000001967,ENSSSCT00000003984
	KEGG:ssc01040	Biosynthesis of unsaturated fatty acids	0.0125582	3	ENSSSCT00000009544,ENSSSCT00000018723,ENSSSCT00000005941
	KEGG:ssc00533	Glycosaminoglycan biosynthesis - keratan sulfate	0.0125582	3	ENSSSCT00000006526,ENSSSCT00000003003,ENSSSCT00000006969
	KEGG:ssc00670	One carbon pool by folate	0.0143865	3	ENSSSCT00000003805,ENSSSCT00000011105,ENSSSCT00000026888
	KEGG:ssc00400	Phenylalanine, tyrosine and tryptophan biosynthesis	0.0155026	2	ENSSSCT00000003032,ENSSSCT00000004383
	KEGG:ssc04740	Olfactory transduction	0.0184529	31	ENSSSCT00000017027,ENSSSCT00000015990,ENSSSCT00000006131,ENSSSCT00000015999,ENSSSCT00000002903,ENSSSCT00000023349,ENSSSCT00000003111,ENSSSCT00000015850,ENSSSCT00000016074,ENSSSCT00000028052,ENSSSCT00000001309,ENSSSCT00000032073,ENSSSCT00000000360,ENSSSCT00000014421,ENSSSCT00000023557,ENSSSCT00000014347,ENSSSCT00000005865,ENSSSCT00000016549,ENSSSCT00000032265,ENSSSCT00000028099,ENSSSCT00000027495,…
	KEGG:ssc04512	ECM-receptor interaction	0.0220036	6	ENSSSCT00000016893,ENSSSCT00000017012,ENSSSCT00000016946,ENSSSCT00000036017,ENSSSCT00000027989,ENSSSCT00000017459
	KEGG:ssc00592	alpha-Linolenic acid metabolism	0.0231347	3	ENSSSCT00000009544,ENSSSCT00000010980,ENSSSCT00000018723
	KEGG:ssc00430	Taurine and hypotaurine metabolism	0.0241132	2	ENSSSCT00000019460,ENSSSCT00000005941
	KEGG:ssc00071	Fatty acid degradation	0.0248406	4	ENSSSCT00000004263,ENSSSCT00000009544,ENSSSCT00000018723,ENSSSCT00000001967
	KEGG:ssc04142	Lysosome	0.0321766	7	ENSSSCT00000003074,ENSSSCT00000014994,ENSSSCT00000009533,ENSSSCT00000028915,ENSSSCT00000014092,ENSSSCT00000014822,ENSSSCT00000029481
	KEGG:ssc04710	Circadian rhythm	0.0341909	3	ENSSSCT00000017793,ENSSSCT00000029985,ENSSSCT00000019569
	KEGG:ssc04966	Collecting duct acid secretion	0.0341909	3	ENSSSCT00000000016,ENSSSCT00000003074,ENSSSCT00000014092
	KEGG:ssc04918	Thyroid hormone synthesis	0.0420994	5	ENSSSCT00000001691,ENSSSCT00000006531,ENSSSCT00000030763,ENSSSCT00000015176,ENSSSCT00000003374
Indels	GO:0006658	phosphatidylserine metabolic process	0.0022459	2	ENSSSCT00000025228,ENSSSCT00000013005
	GO:0006659	phosphatidylserine biosynthetic process	0.0022459	2	ENSSSCT00000025228,ENSSSCT00000013005
	GO:0008918	lipopolysaccharide 3-alpha-galactosyltransferase activity	0.003277	3	ENSSSCT00000017819,ENSSSCT00000018588,ENSSSCT00000024035
	GO:0035250	UDP-galactosyltransferase activity	0.003277	3	ENSSSCT00000017819,ENSSSCT00000018588,ENSSSCT00000024035
	GO:0017007	protein-bilin linkage	0.0043783	2	ENSSSCT00000016618,ENSSSCT00000015384
	GO:0017009	protein-phycocyanobilin linkage	0.0043783	2	ENSSSCT00000015384,ENSSSCT00000016618
	GO:0044264	cellular polysaccharide metabolic process	0.0055587	9	ENSSSCT00000017637,ENSSSCT00000018588,ENSSSCT00000006569,ENSSSCT00000007817,ENSSSCT00000009956,ENSSSCT00000024035,ENSSSCT00000008812,ENSSSCT00000033038,ENSSSCT00000017819
	GO:0016459	myosin complex	0.0084093	6	ENSSSCT00000019595,ENSSSCT00000029369,ENSSSCT00000005183,ENSSSCT00000016958,ENSSSCT00000008050,ENSSSCT00000014859
	GO:0008653	lipopolysaccharide metabolic process	0.011507	4	ENSSSCT00000017819,ENSSSCT00000009956,ENSSSCT00000024035,ENSSSCT00000018588
	GO:0009103	lipopolysaccharide biosynthetic process	0.011507	4	ENSSSCT00000017819,ENSSSCT00000009956,ENSSSCT00000024035,ENSSSCT00000018588
	GO:0005976	polysaccharide metabolic process	0.011761	10	ENSSSCT00000033038,ENSSSCT00000017819,ENSSSCT00000030508,ENSSSCT00000024035,ENSSSCT00000008812,ENSSSCT00000009956,ENSSSCT00000017637,ENSSSCT00000018588,ENSSSCT00000006569,ENSSSCT00000007817
	GO:0000975	regulatory region DNA binding	0.011777	5	ENSSSCT00000005027,ENSSSCT00000024669,ENSSSCT00000019577,ENSSSCT00000012090,ENSSSCT00000017580
	GO:0001067	regulatory region nucleic acid binding	0.011777	5	ENSSSCT00000017580,ENSSSCT00000012090,ENSSSCT00000019577,ENSSSCT00000024669,ENSSSCT00000005027
	GO:0005275	amine transmembrane transporter activity	0.012093	1	ENSSSCT00000014859
	GO:0015665	alcohol transmembrane transporter activity	0.012093	1	ENSSSCT00000014859
	GO:0015695	organic cation transport	0.012093	1	ENSSSCT00000014859
	GO:0015837	amine transport	0.012093	1	ENSSSCT00000014859
	GO:0034228	ethanolamine transmembrane transporter activity	0.012093	1	ENSSSCT00000014859
	GO:0034229	ethanolamine transport	0.012093	1	ENSSSCT00000014859
	GO:0008410	CoA-transferase activity	0.013696	2	ENSSSCT00000004062,ENSSSCT00000004055
	KEGG:ssc04512	ECM-receptor interaction	0.0040064	4	ENSSSCT00000017012,ENSSSCT00000023788,ENSSSCT00000012090,ENSSSCT00000006323
	KEGG:ssc04151	PI3K-Akt signaling pathway	0.0133812	7	ENSSSCT00000012090,ENSSSCT00000015174,ENSSSCT00000017012,ENSSSCT00000010133,ENSSSCT00000023788,ENSSSCT00000006323,ENSSSCT00000007195
	KEGG:ssc04510	Focal adhesion	0.0172072	5	ENSSSCT00000017012,ENSSSCT00000023788,ENSSSCT00000028041,ENSSSCT00000012090,ENSSSCT00000006323
	KEGG:ssc04810	Regulation of actin cytoskeleton	0.0185838	5	ENSSSCT00000000316,ENSSSCT00000017580,ENSSSCT00000012090,ENSSSCT00000028041,ENSSSCT00000010133
	KEGG:ssc00020	Citrate cycle (TCA cycle)	0.0238805	2	ENSSSCT00000000070,ENSSSCT00000011378
